# Supplementary material for: Inhibition of Aryl Hydrocarbon Receptor (AhR) Expression Disrupts Cell Proliferation and Alters Energy Metabolism and Fatty Acid Synthesis in Colon Cancer Cells
Source: Cancers (Basel). 2022 Aug 31;14(17):4245. doi: 10.3390/cancers14174245 (PMC9454859; doi:10.3390/cancers14174245)
Supplement: Supplementary file 1 [file cancers-14-04245-s001.zip]

Archive with 2 entries (2 files):
- cancers-1864999-supplementary tables and figures.pdf
- File S1-Western blot image.pdf
